# Supplementary material for: Impact of maternal education about complementary feeding and provision of complementary foods on child growth in developing countries
Source: BMC Public Health. 2011 Apr 13;11(Suppl 3):S25. doi: 10.1186/1471-2458-11-S3-S25 (PMC3231899; doi:10.1186/1471-2458-11-S3-S25)
Supplement: Additional File 1 — Characteristics of included studies where provision of complementary food (± Education) was the main intervention [file 1471-2458-11-S3-S25-S1.xlsx]

## Sheet: Sheet1
Additional File 1: Characteristics of included studies where provision of complementary food (± Education) was the main intervention
Study (ref)	Country	Study type	Target population	Duration of supplementation	Description of intervention
Adu-Aarwuah et al. 2007[25]	Ghana	Efficacy trial	6 months	6 Months	Intervention group: Children received home fortified food with micronutrients.
					Comparison group: No intervention
Kuusipalo et al. 2006[28]	Malawi	Efficacy trial	6-17 months	3 months	Intervention group: Malnourished children received fortified food in the form of milk or soy-based spread
					Comparison group: No intervention
Oelofse et al. 2003[30]	South Africa	Efficacy trial	6 months	6 months	Intervention group:
					Children received centrally processed, fortified CF.
					Comparison group: No intervention
Owino et al. 2007[36]	Zambia	Efficacy trial	6 months	3 months	Intervention group:
					Children received processed CF (without amylase). Other study group received same food with addition of amylase. We included results for CF (Without amylase) vs. No intervention
					Comparison group: No intervention
Santos et al. 2005 [33]	Brazil	Program	6-23 months	6 months	Intervention group:
					Malnourished children received dry milk and cooking oil.
					Comparison group: No intervention
Bhandari et al. 2001[26]	India	Efficacy trial	4 months	8 months	Intervention group: Participants received fortified food with and without education. Results for both of these groups had been pooled separately
					Comparison group: No intervention
Lutter et al. 2008[38]	Ecuador	Program	6-12 months	11 months	Intervention group: Fortified CF with education for the families and health workers in intervention areas
					Comparison group: No intervention
Roy et al. 2005 [37]	Bangladesh	Efficacy trial	6-24 months	3 months	Intervention group: Subject received nutrition education or education plus supplemented food. Results for both of these groups had been pooled separately
					Comparison group: No intervention
Schroeder et al. 2002[34]	Veitnam	Program	5-24 months	6 months	Intervention group: Malnourished children received food and mother received education
					Comparison group: No intervention
Obatolu et al. 2003[29]	Nigeria	Efficacy	4 months	14 months	Intervention group: Subjects received extruded maize/malted cowpea, crayfish blend with corn oil
					Comparison Group: No intervention
Walker et al. 1991[41]	Bangladesh	Efficacy	9-24 months	12 months	Intervention group: One kilogram of a milk-based formula containing 2195 Id(525 kcal) and 14 g protein/l00 g given each week.
					Comparison group: No intervention
