# Supplementary material for: Impact of maternal education about complementary feeding and provision of complementary foods on child growth in developing countries
Source: BMC Public Health. 2011 Apr 13;11(Suppl 3):S25. doi: 10.1186/1471-2458-11-S3-S25 (PMC3231899; doi:10.1186/1471-2458-11-S3-S25)
Supplement: Additional File 2 — Description of educational messages given to mothers [file 1471-2458-11-S3-S25-S2.xlsx]

## Sheet: Sheet1
Additional File 2: Description of educational messages given to mothers
Study (ref)	Country	Educational message	Delivery of message
Bhandari et al. 2001[26]	India	Not specified: Condition based counseling that could be implemented in a feasible and sustainable way	Community based workers counseled mothers at home
Bhandari et al 2004[27]	India	Mother were educated on following pints:	Community based workers counseled mothers at home, health facilities and community centers
		1) Duration of breastfeeding (6–24 months)
		2) Initiation of complementary feeding (at around 6 months)
		3) Composition of food (like use thick purees, centers, health facility increase frequency with age.
		4)Frequency of feeding ( offer food 3-5 times /day)
		5) Hygiene (wash hands)
		6) Continue to feed sick child
Guldan et al. 2000 [39]	China	Mothers were educated on following points	Community-based nutrition educators counseled the caregivers at home
		a. Bottle feeding may be dangerous
		b. Frequent suckling on demand is best
		c. After 4–6 months give daily hard-boiled egg yolk, at first mixed with some breastmilk, thereafter give thickened rice porridge and other foods
		d. Baby needs breastmilk for at least a year and needs other foods daily
		e. Use home-produced food and the family diets
Kilarue et al 2005[40]		Mother were educated on following pints:	Community-based workers counseled mother at homes
		1) Composition of complementary foods ( use of appropriate local foods and their preparation )
		2)Duration and frequency of feeding
		3) Continue breastfeeding along with CF
		4) Avoidance of feeding bottles
Penny et al. 2005 [31]	Peru	Following points were emphasized in mother’s education about CF	Health facility staff counseled mothers at facility centers
		“1) A thick puree satisfies and nourishes your baby, equivalent to three portions of soup: at each meal give puree or thick-food preparation first;
		2) add a special food to your baby’s serving: (chicken) liver, egg, or fish and
		3) teach your child to eat with love, patience, and good humor.”
Roy et al. 2005[37]	Bangladesh	Mothers were educated on preparing of appropriate CF with adequate energy and nutrient density using locally available foods. They were also advised to use separate feeding pot for child	Community based
			Workers counseled mothers at community centers
Santos et al. 2001[32]	Brazil	Mothers were educated about CF on following pints:	Mothers were educated at health facility centers
		1) Increase frequency of breastfeeds/complementary feeds
		2) increase animal protein (egg, chicken liver, shredded chicken and beef) and fat (add oil to food)
		d. Increase energy and nutrient density of food (by giving mashed beans instead of the broth and by giving thick papa instead of soup)
Shi et al. 2009[35]	China	Educational intervention was based on following four points:	Described earlier
		“1) group training sessions on food selection preparation and hygiene, childhood nutrition and growth, and responsive feeding style
		2) demonstration of preparing enhanced weaning food recipes which were formulated using locally available, affordable, acceptable and nutrient-dense foods such as egg, tomato, beans, meat, chicken and liver
		3) booklets which contained infant feeding guidance and methods of preparing the recommended recipes; and
		4) home visits every three months to identify possible feeding problems and provide individual counseling”
