# Supplementary material for: Impact of maternal education about complementary feeding and provision of complementary foods on child growth in developing countries
Source: BMC Public Health. 2011 Apr 13;11(Suppl 3):S25. doi: 10.1186/1471-2458-11-S3-S25 (PMC3231899; doi:10.1186/1471-2458-11-S3-S25)
Supplement: Additional File 3 — Risk of bias table for included studies according to the latest Cochrane handbook [file 1471-2458-11-S3-S25-S3.xlsx]

## Sheet: Sheet1
Additional File 3: Risk of bias table for included studies according to the latest Cochrane handbook
Study (Ref)	Adequate sequence generation	Allocation concealment	Blinding	Incomplete outcome data addressed	Free of selective reporting	Quality Grade
Adu-Afarwuah et al. 2007[25]	YES	UNCLEAR	NO	YES	UNCLEAR	Moderate
	Quote: “we randomly selected 75% of eligible infants by entering identification numbers for all eligible infants in a dataset and using a SAS data step…..”	Comment: Insufficient information to permit judgment.	Comment: It was not a blinded study	The reasons for exclusion and loss to follow up was described in the study	Comment: Insufficient information to permit judgment. Protocol of the study not available
	Comment: Probably done
Bhandari et al. 2001[26]	YES	UNCLEAR	UNCLEAR	YES	UNCLEAR	Moderate
	Quote: “Children were stratified by weight for height status (> 80% and <80% of the National Center for Health Statistics median for that age) and randomly assigned to one of the four study groups.	Comment: Insufficient information to permit judgment.	Comment: Insufficient information to permit judgment.	The reasons for exclusion and loss to follow up was described in the study	Comment: Insufficient information to permit judgment. Protocol of the study not available
	Comment: probably done
Bhandari et al. 2004[27]	YES	UNCLEAR	UNCLEAR	YES	UNCLEAR	Moderate
	Quote: “A statistician, not involved with the study, generated 4 single-digit random numbers using a random numbers table”	Comment: Insufficient information to permit judgment.	Comment: Insufficient information to permit judgment.	The reasons for exclusion and loss to follow up was described in the study	Comment: Insufficient information to permit judgment. Protocol of the study not available
	Comment: Done
Guldan et al. 2000 [39]	NO	NO	NO	YES	UNCLEAR	Low
	Quote: “Complete randomization in township selection was not possible”	Comment: Quasi experimental study	Comment: It was not a blinded study	The reasons for exclusion and loss to follow up was described in the study	Comment: Insufficient information to permit judgment. Protocol of the study not available
Kilaru et al. 2005[40]	NO	NO	NO	NO	UNCLEAR	Low
	Comment: It was not a randomized study	Comment: It was not a randomized study	Comment: It was not a blinded study	No data on follow up was presented	Comment: Insufficient information to permit judgment. Protocol of the study not available
Kuusipalo et al. 2006[28]	YES	UNCLEAR	YES	YES	UNCLEAR	High
	Quote: “After enrollment, infants were randomized with 2 computer-generated random number …….”	Comment: Insufficient information to permit judgment.	Comment: Investigator blind	The reasons for exclusion and loss to follow up was described in the study	Comment: Insufficient information to permit judgment. Protocol of the study not available
	Comment: Probably done
Lutter et al. 2008[38]	NO	NO	NO	YES	UNCLEAR	Low
	Comment: Quasi experimental study	Comment: Quasi experimental study	Comment: Quasi experimental study	The reasons for exclusion and loss to follow up was described in the study	Comment: Insufficient information to permit judgment. Protocol of the study not available
Obatolu et al. 2003[29]	UNCLEAR	UNCLEAR	NO	YES	UNCLEAR	Low
	Quote: “The experiment was a single-factor, completely randomized design, with treatment combinations replicated 30 times.”	Comment: Insufficient information to permit judgment.	Comment: It was not a blinded study	No loss to follow up	Comment:Insufficient information to permit judgment. Protocol of the study not available
	Comment: No further details are provided about sequence generation
Oelofse et al. 2003[30]	YES	UNCLEAR	NO	NO	UNCLEAR	Low
	“Each infant was randomly allocated to either an experimental or a control group”	Comment: Insufficient information to permit judgment.	Comment: It was not a blinded study	Attrition and exclusion was not explicitly described	Comment: Insufficient information to permit judgment. Protocol of the study not available
	Comment: Probably done
Owino et al. 2007[36]	YES	YES	YES	YES	UNCLEAR	High
	Quote: “The assignment to CBM or to CBMA was made by asking the mothers to pick 1 number from an envelope with 10 random numbers."	Quote: “The list of random numbers assigned to the 2 blend treatments was kept separate from the Chilenje clinic to blind the researcher and the assistants who distributed the blends to the mothers"	Comment: Double blind	The reasons for exclusion and loss to follow up was described in the study	Comment:Insufficient information to permit judgment. Protocol of the study not available
		Comment: Probably done
Penny et al. 2005[31]	YES	UNCLEAR	YES	YES	YES	High
	Quote: “Starting with the community hospitals, one of each pair (i.e, two centers of the same type and broadly similar characteristics) was assigned to intervention or control by the investigator (MP) tossing a coin in the presence of the local health Authorities"	Comment: Insufficient information to permit judgment.	Comment: Single blind i.e. families not told whether they were in the intervention or control group	The reasons for exclusion and loss to follow up was described in the study	Comment: The study appears to be free of selective reporting
	Comment: Done
Roy et al. 2005[37]	YES	UNCLEAR	NO	YES	UNCLEAR	Moderate
	Quote “Individual child was not randomized but the children in each community nutrition centre as a group were allocated randomly to either of the three study groups according to a random number table”	Comment: Insufficient information to permit judgment.	Comment: It was not a blinded study	The reasons for exclusion and loss to follow up was described in the study	Comment: Insufficient information to permit judgment. Protocol of the study not available
Santos et al. 2001[32]	YES	Unclear	YES	YES	UNCLEAR	High
	Quote: “One center from each pair was selected for the intervention group (nutrition-counseling training) by flipping a coin”	Comment: Insufficient information to permit judgment.	Quote: “Quality control measures included strict blinding of interviewers and of the field supervisor regarding the intervention or control status of health care providers….”	The reasons for exclusion and loss to follow up was described in the study	Comment: Insufficient information to permit judgment. Protocol of the study not available
	Comment: Probably done		Comment: Single blind
Santos et al. 2005[33]	NO	NO	NO	YES	UNCLEAR	Low
	Comment: Not a randomized study	Comment: Not a randomized study	Comment: It was not a blinded study	The reasons for exclusion and loss to follow up was described in the study	Comment: Insufficient information to permit judgment. Protocol of the study not available
Schroeder et al. 2002[34]	YES	UNCLEAR	NO	YES	UNCLEAR	Moderate
	Quote: “We randomly assigned one group as the intervention group and the other as a comparison group.”	Comment: Insufficient information to permit judgment.	Comment: It was not a blinded study	Reasons for attrition and exclusion were provided in the study.	Comment: Insufficient information to permit judgment. Protocol of the study not available
	Comment: Probably done
Shi et al. 2009[35]	YES	UNCLEAR	NO	YES	UNCLEAR	Moderate
	Quote: “The paired townships were listed alphabetically in blocks of two and assigned randomly to be intervention or control sites.”	Comment: Insufficient information to permit judgment.	Comment: It was not a blinded study	The reasons for exclusion and loss to follow up was described in the study	Comment: Insufficient information to permit judgment. Protocol of the study not available
Walker et al. 1991[41]	YES	UNCLEAR	NO	YES	UNCLEAR	Moderate
	Quote: “The stunted children were stratified by age (older than 16 mo or 16 mo and younger) and sex, and randomly assigned to one of four groups: control, nutritional supplementation, stimulation, or both treatments”	Comment: Insufficient information to permit judgment.	Comment: It was not a blinded study	Reasons for attrition and exclusion were provided in the study.	Comment: Insufficient information to permit judgment. Protocol of the study not available
	Comment: Probably done
